# Supplementary material for: Medical Photography in Dermatology: Quality and Safety in the Referral Process to Secondary Healthcare
Source: Diagnostics (Basel). 2025 Jun 14;15(12):1518. doi: 10.3390/diagnostics15121518 (PMC12191595; doi:10.3390/diagnostics15121518)
Supplement: Supplementary file 1 [file diagnostics-15-01518-s001.zip]

Archive with 2 entries (2 files):
- Supplementary Material S1 Questionnaire.pdf
- Supplementary Material S2 Tables.pdf
